# Supplementary material for: Association of uncertain significance genetic variants with myocardial mechanics and morphometrics in patients with nonischemic dilated cardiomyopathy
Source: BMC Cardiovasc Disord. 2024 Apr 25;24:224. doi: 10.1186/s12872-024-03888-x (PMC11044472; doi:10.1186/s12872-024-03888-x)
Supplement: Supplementary file 1 — Supplementary Material 1 [file 12872_2024_3888_MOESM1_ESM.xlsx]

## Sheet: Sheet1
Gene panel list and associated contidions according to OMIM database
Gene name	Associated contidions	Gene name	Associated contidions	Gene name	Associated contidions	Gene name	Associated contidions
A2ML1	Other	EYA4	DCM, Other	LAMP2	Other	RPSA	Other
ABCC6	Other	FBLN5	Other	LDB3	DCM, HCM, NC, Myopathies	RRAS	Other
ABCC9	DCM	FBN1	Aortopathies, Other	LDLR	Other	RYR1	Myopathies, Other
ACTA2	Aortopathies	FBN2	Other	LMNA	DCM, Dystrophies, Other	RYR2	Arrythmia
ACTC1	DCM, HCM, NC, CHD	FHL1	Myopathies	LOX	Aortopathies	SCN1B	Arrythmia, Other
ACTN2	DCM, HCM, Myopathies	FHL2	Other	LRP6	Other	SCN2B	Arrythmia
ACVR2B	CHD	FHOD3	HCM	LZTR1	Noonan	SCN3B	Arrythmia
ACVRL1	Other	FKBP14	Aortopathies	MAP2K1	Other	SCN4B	Arrythmia
AGL	Other	FKRP	Dystrophies	MAP2K2	Other	SCN5A	DCM, Arrythmia
AKAP9	Arrythmia	FKTN	DCM, Dystrophies	MEF2A	Other	SDHA	DCM, Other
ALG10	Other	FLNA	CHD, Other	MFAP5	Aortopathies	SGCD	DCM, Dystrophies
ANK2	Arrythmia	FLNC	HCM, ACM, Myopathies	MIB1	NC	SHOC2	Noonan
ANKRD1	Other	FOXC1	Other	MMP21	CHD	SLC25A4	Other
BAG3	DCM, Myopathies	FOXF1	Other	MYBPC3	DCM, HCM, NC	SLC2A10	Other
BMPR2	Other	FXN	Other	MYH11	Aortopathies, Myopathies, Other	SLMAP	Other
BRAF	Noonan	G6PC3	Other	MYH6	DCM, HCM, CHD	SMAD3	Aortopathies
CACNA1B	Other	GAA	Other	MYH7	DCM, HCM, NC, Myopathies	SMAD4	Other
CACNA1C	Arrythmia	GATA4	CHD, Other	MYL2	HCM, Myopathies	SMAD6	CHD
CACNA1D	Other	GATA6	CHD	MYL3	HCM	SMAD9	Other
CACNA2D1	Other	GATAD1	DCM	MYLK	Aortopathies, Other	SNTA1	Arrythmia
CACNB2	Arrythmia	GBE1	Other	MYLK2	HCM	SOS1	Noonan
CALM1	Arrythmia	GDF1	CHD	MYOT	Myopathies	SOS2	Noonan
CALM2	Arrythmia	GDF2	Other	MYOZ2	HCM	SPRED1	Other
CALM3	Arrythmia	GJA1	Other	MYPN	DCM, HCM, Myopathies	SYNE1	Dystrophies, Other
CALR3	Other	GJA5	Arrythmia	NEBL	Other	SYNE2	Dystrophies
CASQ2	Other	GLA	Other	NEXN	DCM, HCM	TAB2	CHD
CAV1	Other	GLMN	Other	NF1	Other	TAZ	Myopathies
CAV3	HCM, Arrythmia, Myopathies	GNAI2	Arrythmia	NKX2-3	Other	TBX1	CHD, Other
CBL	Noonan	GPD1L	Arrythmia	NKX2-5	CHD, Other	TBX20	CHD
CBS	Other	GUCY1A3	Other	NKX2-6	CHD	TBX4	Other
CFC1	CHD	GYG1	Myopathies, Other	NODAL	CHD	TBX5	CHD
CHD7	CHD	GYS1	Other	NOTCH1	CHD, Other	TCAP	DCM, Dystrophies
CHST14	Aortopathies	HAND2	Other	NOTCH2	Other	TEK	Other
CITED2	CHD	HCN4	Arrythmia	NOTCH3	Other	TFAP2B	Other
COL1A1	Aortopathies, Other	HFE	Other	NPPA	Arrythmia	TGFB2	Aortopathies
COL1A2	Aortopathies, Other	HRAS	Myopathies, Other	NRAS	Noonan, Other	TGFB3	ACM, Aortopathies
COL3A1	Aortopathies	HTRA1	Other	NUP155	Arrythmia	TGFBR1	Aortopathies
COL4A1	Other	ILK	Other	OBSCN	Other	TGFBR2	Aortopathies, Other
COL5A1	Aortopathies, Other	JAG1	CHD, Other	PDLIM3	Other	TLL1	CHD
COL5A2	Aortopathies	JPH2	DCM, HCM	PKP2	ACM	TMEM43	ACM, Dystrophies, Other
CRELD1	CHD	JUP	ACM, Other	PKP4	Other	TMPO	Other
CRYAB	DCM, Myopathies	KCNA5	Arrythmia	PLEC	Dystrophies, Other	TNNC1	DCM, HCM
CSRP3	DCM, HCM	KCND2	Other	PLN	DCM, HCM	TNNI3	DCM, HCM
CTNNA3	ACM	KCND3	Arrythmia, Other	PLOD1	Aortopathies	TNNI3K	Arrythmia
DES	DCM, Myopathies	KCNE1	Arrythmia	PRDM16	DCM, NC	TNNT2	DCM, HCM, NC
DMD	DCM, Dystrophies	KCNE2	Arrythmia	PRKAG2	HCM, Other	TNXB	Aortopathies, Other
DPP6	Arrythmia	KCNE3	Arrythmia	PRKG1	Aortopathies	TPM1	DCM, HCM, NC
DSC2	ACM	KCNE4	Other	PROC	Other	TRDN	Arrythmia
DSG2	DCM, ACM	KCNE5	Other	PSEN1	DCM, Other	TRPM4	Arrythmia, Other
DSP	DCM, ACM, Other	KCNH2	Arrythmia	PSEN2	DCM, Other	TTN	DCM, HCM, Myopathies, Dystrophies
DTNA	NC	KCNJ2	Arrythmia	PTPN11	Noonan, Other	TTR	Other
EFEMP2	Other	KCNJ5	Arrythmia, Other	RAF1	DCM, Noonan, Other	VCL	DCM, HCM
EHMT1	Other	KCNJ8	Other	RANGRF	Other	XK	Other
EIF2AK4	Other	KCNK17	Other	RASA1	Other	ZFPM2	CHD, Other
ELN	CHD, Other	KCNK3	Other	RASA2	Other	ZIC3	CHD
EMD	Dystrophies	KCNQ1	Other	RBM10	CHD	ZNF469	Other
ENG	Other	KRAS	Noonan	RBM20	DCM
ENPP1	Other	KRIT1	Other	RIT1	Noonan
EVC	Other	LAMA4	DCM	RNF213	Other
When no disease was listed in OMIM, gene were listed on the "other" group. DCM - dilated cardiomyopathy; HCM - hyperthophic cardiomyopathy; NC - non compaction; Noonan - Noonan and it's related disorders; CHD - congenital hear desease.
